# Supplementary material for: Molecular Pathological Characteristics of Thyroid Follicular-Patterned Tumors Showing Nodule-in-Nodule Appearance with Poorly Differentiated Component
Source: Cancers (Basel). 2022 Jul 22;14(15):3577. doi: 10.3390/cancers14153577 (PMC9331311; doi:10.3390/cancers14153577)
Supplement: Supplementary file 1 [file cancers-14-03577-s001.zip]

Archive with 2 entries (2 files):
- Supplemental_figures.pdf
- Supplemental_table.pdf
